# Supplementary material for: Novel Set of Diarylmethanes to Target Colorectal Cancer: Synthesis, In Vitro and In Silico Studies
Source: Biomolecules. 2022 Dec 27;13(1):54. doi: 10.3390/biom13010054 (PMC9855432; doi:10.3390/biom13010054)
Supplement: Supplementary file 1 [file biomolecules-13-00054-s001.zip]

Archive with 2 entries (2 files):
- biomolecules-2109586-SI-1.pdf
- biomolecules-2109586-SI-2.pdf
